# Supplementary material for: Which clustering algorithm is better for predicting protein complexes?
Source: BMC Res Notes. 2011 Dec 20;4:549. doi: 10.1186/1756-0500-4-549 (PMC3267700; doi:10.1186/1756-0500-4-549)
Supplement: Additional file 2 — Experimental results of each algorithm combined with the filter process, using MIPS protein complexes as evaluation dataset. [file 1756-0500-4-549-S2.XLS]

## Sheet: mcl
Filter parameters
Density parameter	Haircut parameter	Neighbor parameter	Cutting edge parameter	Percentage of successful prediction	Absolute number of predictions	Sn	PPV	Acc_g
DIP DATASET
0.6	2	0.5	0.5	0.147541	9/61	0.97561	0.609756	0.771287
0.7	2	0.5	0.5	0.8	4/5	1	0.424242	0.651339
0.8	2	0.5	0.5	0.75	3/4	1	0.344828	0.58722
0.7	3	0.5	0.5	0.8	4/5	1	0.424242	0.651339
0.6	3	0.5	0.5	0.147541	9/61	0.97561	0.609756	0.771287
0.6	2	0.75	0.5	0.153846	10/65	0.976471	0.635294	0.78762
0.7	2	0.75	0.5	0.666667	6/9	1	0.595745	0.771845
0.7	3	0.75	0.5	0.666667	6/9	1	0.595745	0.771845
0.6	2	0.5	0.75	0.0909091	1/11	1	1	1
0.7	2	0.5	0.75	-1.#IND	0/0	-1.#IND	-1.#IND	-1.#IND
0.7	3	0.5	0.75	-1.#IND	0/0	-1.#IND	-1.#IND	-1.#IND
0.7	2	0.75	0.75	1	1/1	1	1	1
0.7	3	0.75	0.75	1	1/1	1	1	1
0.5	2	0.75	0.75	0.0714286	1/14	1	0.947368	0.973329
0.5	2	0.65	0.75	0.0714286	1/14	1	0.947368	0.973329
0.5	2	0.75	0.65	0.125	4/32	1	0.592593	0.7698
0.5	2	0.5	0.5	0.141304	13/92	0.915966	0.655462	0.774843
MIPS DATASET
0.6	2	0.5	0.5	0.123967	15/121	0.864407	0.686441	0.770301
0.7	2	0.5	0.5	0.75	6/8	1	0.821429	0.906327
0.8	2	0.5	0.5	0.6	3/5	1	1	1
0.7	3	0.5	0.5	0.75	6/8	1	0.821429	0.906327
0.6	3	0.5	0.5	0.123967	15/121	0.864407	0.686441	0.770301
0.6	2	0.75	0.5	0.137405	18/131	0.894737	0.710526	0.797329
0.7	2	0.75	0.5	0.666667	10/15	1	0.746479	0.86399
0.7	3	0.75	0.5	0.666667	10/15	1	0.746479	0.86399
0.6	2	0.5	0.75	0.153846	4/26	1	0.730769	0.85485
0.7	2	0.5	0.75	1	3/3	1	0.705882	0.840168
0.7	3	0.5	0.75	1	3/3	1	0.705882	0.840168
0.7	2	0.75	0.75	1	5/5	1	0.717949	0.847319
0.7	3	0.75	0.75	1	5/5	1	0.717949	0.847319
0.5	2	0.75	0.75	0.177778	8/45	0.973684	0.710526	0.831762
0.5	2	0.65	0.75	0.177778	8/45	0.973684	0.710526	0.831762
0.5	2	0.75	0.65	0.142857	13/91	0.944444	0.690476	0.807537
0.5	2	0.5	0.5	0.111111	21/189	0.816832	0.69802	0.755093
Gavin2002 DATASET
0.6	2	0.5	0.5	0.344828	10/29	0.946809	0.457447	0.658114
0.7	2	0.5	0.5	1	2/2	1	0.6	0.774597
0.8	2	0.5	0.5	1	1/1	1	0.5	0.707107
0.7	3	0.5	0.5	1	2/2	1	0.6	0.774597
0.6	3	0.5	0.5	0.344828	10/29	0.946809	0.457447	0.658114
0.6	2	0.75	0.5	0.357143	10/28	0.965517	0.471264	0.674547
0.7	2	0.75	0.5	0.666667	2/3	1	0.6	0.774597
0.7	3	0.75	0.5	0.666667	2/3	1	0.6	0.774597
0.6	2	0.5	0.75	0.5	8/16	0.972222	0.444444	0.657342
0.7	2	0.5	0.75	1	1/1	1	0.666667	0.816497
0.7	3	0.5	0.75	1	1/1	1	0.666667	0.816497
0.7	2	0.75	0.75	1	1/1	1	0.75	0.866025
0.7	3	0.75	0.75	1	1/1	1	0.75	0.866025
0.5	2	0.75	0.75	0.48	12/25	0.958763	0.515464	0.702999
0.5	2	0.65	0.75	0.48	12/25	0.958763	0.515464	0.702999
0.5	2	0.75	0.65	0.428571	15/35	0.956897	0.594828	0.754446
0.5	2	0.5	0.5	0.326531	16/49	0.925373	0.552239	0.714862
Gavin2006 DATASET
0.6	2	0.5	0.5	0.320755	17/53	0.932961	0.564246	0.725548
0.7	2	0.5	0.5	0.391304	9/23	0.969697	0.555556	0.733976
0.8	2	0.5	0.5	0.470588	8/17	0.97561	0.536585	0.723532
0.7	3	0.5	0.5	0.391304	9/23	0.969697	0.555556	0.733976
0.6	3	0.5	0.5	0.320755	17/53	0.932961	0.564246	0.725548
0.6	2	0.75	0.5	0.333333	18/54	0.934673	0.547739	0.715512
0.7	2	0.75	0.5	0.416667	10/24	0.971698	0.584906	0.753891
0.7	3	0.75	0.5	0.416667	10/24	0.971698	0.584906	0.753891
0.6	2	0.5	0.75	0.393939	13/33	1	0.601504	0.775567
0.7	2	0.5	0.75	0.529412	9/17	1	0.561798	0.749532
0.7	3	0.5	0.75	0.529412	9/17	1	0.561798	0.749532
0.7	2	0.75	0.75	0.555556	10/18	1	0.59375	0.770552
0.7	3	0.75	0.75	0.555556	10/18	1	0.59375	0.770552
0.5	2	0.75	0.75	0.411765	14/34	1	0.611511	0.781992
0.5	2	0.65	0.75	0.411765	14/34	1	0.611511	0.781992
0.5	2	0.75	0.65	0.413043	19/46	0.944162	0.588832	0.745623
0.5	2	0.5	0.5	0.344828	20/58	0.938967	0.57277	0.733357
Krogan DATASET
0.6	2	0.5	0.5	0.176471	15/85	0.877863	0.648855	0.754722
0.7	2	0.5	0.5	0.214286	3/14	1	1	1
0.8	2	0.5	0.5	0.181818	2/11	1	1	1
0.7	3	0.5	0.5	0.214286	3/14	1	1	1
0.6	3	0.5	0.5	0.176471	15/85	0.877863	0.648855	0.754722
0.6	2	0.75	0.5	0.227273	20/88	0.885714	0.611429	0.735901
0.7	2	0.75	0.5	0.333333	6/18	1	0.526316	0.725476
0.7	3	0.75	0.5	0.333333	6/18	1	0.526316	0.725476
0.6	2	0.5	0.75	0.131579	5/38	0.96	0.68	0.80796
0.7	2	0.5	0.75	0.125	1/8	1	1	1
0.7	3	0.5	0.75	0.125	1/8	1	1	1
0.7	2	0.75	0.75	0.111111	1/9	1	1	1
0.7	3	0.75	0.75	0.111111	1/9	1	1	1
0.5	2	0.75	0.75	0.133333	8/60	0.932836	0.552239	0.717738
0.5	2	0.65	0.75	0.133333	8/60	0.932836	0.552239	0.717738
0.5	2	0.75	0.65	0.188235	16/85	0.9	0.622222	0.748331
0.5	2	0.5	0.5	0.195489	26/133	0.831897	0.62931	0.723548
Tong DATASET
0.6	2	0.5	0.5	0.103448	3/29	0.892857	0.446429	0.631345
0.7	2	0.5	0.5	0.5	3/6	0.974359	0.358974	0.591413
0.8	2	0.5	0.5	0.6	3/5	1	0.361111	0.600925
0.7	3	0.5	0.5	0.5	3/6	0.974359	0.358974	0.591413
0.6	3	0.5	0.5	0.103448	3/29	0.892857	0.446429	0.631345
0.6	2	0.75	0.5	0.111111	3/27	0.925926	0.444444	0.6415
0.7	2	0.75	0.5	0.5	3/6	0.974359	0.358974	0.591413
0.7	3	0.75	0.5	0.5	3/6	0.974359	0.358974	0.591413
0.6	2	0.5	0.75	0.166667	2/12	1	0.388889	0.62361
0.7	2	0.5	0.75	0.666667	2/3	1	0.321429	0.566947
0.7	3	0.5	0.75	0.666667	2/3	1	0.321429	0.566947
0.7	2	0.75	0.75	0.666667	2/3	1	0.321429	0.566947
0.7	3	0.75	0.75	0.666667	2/3	1	0.321429	0.566947
0.5	2	0.75	0.75	0.117647	2/17	0.914894	0.382979	0.591933
0.5	2	0.65	0.75	0.117647	2/17	0.914894	0.382979	0.591933
0.5	2	0.75	0.65	0.08	2/25	0.898305	0.423729	0.616958
0.5	2	0.5	0.5	0.0588235	3/51	0.824176	0.461538	0.616757

## Sheet: spectral
Filter parameters
Density parameter	Haircut parameter	Neighbor parameter	Cutting edge parameter	Percentage of successful prediction	Absolute number of predictions	Sn	PPV	Acc_g
DIP DATASET
0.6	2	0.5	0.5	0.0909091	5/55	0.943396	0.660377	0.789302
0.7	2	0.5	0.5	0.4	2/5	1	0.363636	0.603023
0.8	2	0.5	0.5	0.5	1/2	1	0.25	0.5
0.7	3	0.5	0.5	0.75	3/4	1	0.518519	0.720082
0.6	3	0.5	0.5	0.571429	4/7	1	0.657895	0.811107
0.6	2	0.75	0.5	0.107143	3/28	0.973684	0.657895	0.800363
0.7	2	0.75	0.5	0.6	3/5	1	0.6	0.774597
0.7	3	0.75	0.5	1	4/4	1	0.685714	0.828079
0.6	2	0.5	0.75	0.111111	1/9	1	1	1
0.7	2	0.5	0.75	-1,#IND	0/0	-1,#IND	-1,#IND	-1,#IND
0.7	3	0.5	0.75	-1,#IND	0/0	-1,#IND	-1,#IND	-1,#IND
0.7	2	0.75	0.75	1	1/1	1	1	1
0.7	3	0.75	0.75	1	1/1	1	1	1
0.5	2	0.75	0.75	0.142857	1/7	1	1	1
0.5	2	0.65	0.75	0.142857	1/7	1	1	1
0.5	2	0.75	0.65	0.2	2/10	1	0.64	0.8
0.5	2	0.5	0.5	0.0821918	6/73	0.95082	0.655738	0.789613
MIPS DATASET
0.6	2	0.5	0.5	0.189189	14/74	0.913979	0.741935	0.823476
0.7	2	0.5	0.5	0.875	7/8	1	0.931035	0.964901
0.8	2	0.5	0.5	0.833333	5/6	1	0.894737	0.945905
0.7	3	0.5	0.5	0.6	3/5	1	0.75	0.866025
0.6	3	0.5	0.5	0.454545	5/11	1	0.605263	0.777987
0.6	2	0.75	0.5	0.309091	17/55	1	0.642202	0.801375
0.7	2	0.75	0.5	0.818182	9/11	1	0.589286	0.767649
0.7	3	0.75	0.5	0.7	7/10	1	0.696429	0.834523
0.6	2	0.5	0.75	0.192308	5/26	0.96875	0.71875	0.834439
0.7	2	0.5	0.75	0.666667	2/3	1	1	1
0.7	3	0.5	0.75	1	2/2	1	0.666667	0.816497
0.7	2	0.75	0.75	0.8	4/5	1	0.62069	0.787839
0.7	3	0.75	0.75	1	4/4	1	0.607143	0.779194
0.5	2	0.75	0.75	0.24	6/25	1	0.604167	0.777282
0.5	2	0.65	0.75	0.208333	5/24	1	0.581395	0.762493
0.5	2	0.75	0.65	0.3	12/40	1	0.719512	0.848241
0.5	2	0.5	0.5	0.188119	19/101	0.907692	0.707692	0.801478
Gavin2002 DATASET
0.6	2	0.5	0.5	0.388889	7/18	0.938462	0.538462	0.710862
0.7	2	0.5	0.5	1	1/1	1	0.666667	0.816497
0.8	2	0.5	0.5	-1,#IND	0/0	-1,#IND	-1,#IND	-1,#IND
0.7	3	0.5	0.5	1	2/2	1	0.428571	0.654654
0.6	3	0.5	0.5	0.666667	4/6	0.896552	0.327586	0.541939
0.6	2	0.75	0.5	0.538462	7/13	0.982456	0.508772	0.706998
0.7	2	0.75	0.5	0.666667	2/3	0.933333	0.733333	0.827312
0.7	3	0.75	0.5	0.666667	2/3	1	0.611111	0.781736
0.6	2	0.5	0.75	0.384615	5/13	0.961538	0.480769	0.67991
0.7	2	0.5	0.75	1	1/1	1	0.666667	0.816497
0.7	3	0.5	0.75	1	1/1	1	0.666667	0.816497
0.7	2	0.75	0.75	0.5	1/2	0.888889	0.777778	0.831479
0.7	3	0.75	0.75	1	1/1	1	0.75	0.866025
0.5	2	0.75	0.75	0.5	9/18	0.961538	0.564103	0.736482
0.5	2	0.65	0.75	0.5	9/18	0.961538	0.564103	0.736482
0.5	2	0.75	0.65	0.47619	10/21	0.962963	0.580247	0.7475
0.5	2	0.5	0.5	0.37037	10/27	0.930233	0.55814	0.720555
Gavin2006 DATASET
0.6	2	0.5	0.5	0.444444	16/36	0.946429	0.577381	0.739222
0.7	2	0.5	0.5	0.5	9/18	0.989474	0.505263	0.707068
0.8	2	0.5	0.5	0.571429	8/14	1	0.481013	0.693551
0.7	3	0.5	0.5	0.5	7/14	0.988506	0.45977	0.674155
0.6	3	0.5	0.5	0.625	15/24	0.944785	0.539877	0.714191
0.6	2	0.75	0.5	0.512195	21/41	0.919192	0.60101	0.743266
0.7	2	0.75	0.5	0.5	13/26	0.992248	0.542636	0.733777
0.7	3	0.75	0.5	0.611111	11/18	0.990826	0.541284	0.732338
0.6	2	0.5	0.75	0.571429	12/21	0.990991	0.621622	0.78487
0.7	2	0.5	0.75	0.571429	8/14	0.988372	0.511628	0.711111
0.7	3	0.5	0.75	0.583333	7/12	0.988235	0.458824	0.673369
0.7	2	0.75	0.75	0.470588	8/17	0.988506	0.517241	0.71505
0.7	3	0.75	0.75	0.571429	8/14	0.988506	0.517241	0.71505
0.5	2	0.75	0.75	0.5	13/26	0.971631	0.567376	0.742482
0.5	2	0.65	0.75	0.538462	14/26	0.972973	0.581081	0.751915
0.5	2	0.75	0.65	0.588235	20/34	0.920213	0.56383	0.720308
0.5	2	0.5	0.5	0.446809	21/47	0.929245	0.59434	0.74316
Krogan DATASET
0.6	2	0.5	0.5	0.16	8/50	0.921875	0.59375	0.73984
0.7	2	0.5	0.5	0.2	1/5	1	1	1
0.8	2	0.5	0.5	0.2	1/5	1	1	1
0.7	3	0.5	0.5	0.666667	2/3	1	1	1
0.6	3	0.5	0.5	0.3	3/10	1	0.933333	0.966092
0.6	2	0.75	0.5	0.175	7/40	0.907692	0.630769	0.756667
0.7	2	0.75	0.5	0.3	3/10	1	0.608696	0.78019
0.7	3	0.75	0.5	0.375	3/8	1	0.542857	0.736788
0.6	2	0.5	0.75	0.05	1/20	0.928571	0.785714	0.854161
0.7	2	0.5	0.75	0	0/3	1	1	1
0.7	3	0.5	0.75	1	1/1	1	1	1
0.7	2	0.75	0.75	0.2	1/5	1	0.727273	0.852803
0.7	3	0.75	0.75	0.666667	2/3	1	0.48	0.69282
0.5	2	0.75	0.75	0.178571	5/28	0.95	0.6125	0.762807
0.5	2	0.65	0.75	0.178571	5/28	0.95	0.6125	0.762807
0.5	2	0.75	0.65	0.153846	6/39	0.927835	0.556701	0.718698
0.5	2	0.5	0.5	0.164384	12/73	0.858586	0.616162	0.727343
Tong DATASET
0.6	2	0.5	0.5	0.0952381	2/21	1	0.472222	0.687184
0.7	2	0.5	0.5	0.5	2/4	1	0.363636	0.603023
0.8	2	0.5	0.5	0.5	2/4	1	0.363636	0.603023
0.7	3	0.5	0.5	0.333333	1/3	1	0.6	0.774597
0.6	3	0.5	0.5	0.333333	1/3	1	0.6	0.774597
0.6	2	0.75	0.5	0.0952381	2/21	1	0.470588	0.685994
0.7	2	0.75	0.5	0.4	2/5	1	0.36	0.6
0.7	3	0.75	0.5	0.333333	1/3	1	0.6	0.774597
0.6	2	0.5	0.75	0.25	2/8	1	0.37931	0.615882
0.7	2	0.5	0.75	1	2/2	1	0.333333	0.57735
0.7	3	0.5	0.75	0.5	1/2	1	0.555556	0.745356
0.7	2	0.75	0.75	0.666667	2/3	1	0.333333	0.57735
0.7	3	0.75	0.75	0.5	1/2	1	0.555556	0.745356
0.5	2	0.75	0.75	0.2	2/10	0.933333	0.333333	0.557773
0.5	2	0.65	0.75	0.2	2/10	0.933333	0.333333	0.557773
0.5	2	0.75	0.65	0.111111	2/18	0.95	0.375	0.596867
0.5	2	0.5	0.5	0.0571429	2/35	0.918367	0.469388	0.65656

## Sheet: affinity
Filter parameters
Density parameter	Haircut parameter	Neighbor parameter	Cutting edge parameter	Percentage of successful prediction	Absolute number of predictions	Sn	PPV	Acc_g
DIP DATASET
0.6	2	0.5	0.5	0.0487805	2/41	0.944444	0.5	0.687184
0.7	2	0.5	0.5	1	1/1	1	0.333333	0.57735
0.8	2	0.5	0.5	1	1/1	1	0.333333	0.57735
0.7	3	0.5	0.5	1	1/1	1	0.333333	0.57735
0.6	3	0.5	0.5	0.0487805	2/41	0.944444	0.5	0.687184
0.6	2	0.75	0.5	0.0526316	2/38	0.962963	0.62963	0.778659
0.7	2	0.75	0.5	0.5	1/2	1	0.384615	0.620174
0.7	3	0.75	0.5	0.5	1/2	1	0.384615	0.620174
0.6	2	0.5	0.75	-1.#IND	0/10	-1.#IND	-1.#IND	-1.#IND
0.7	2	0.5	0.75	-1.#IND	0/0	-1.#IND	-1.#IND	-1.#IND
0.7	3	0.5	0.75	-1.#IND	0/0	-1.#IND	-1.#IND	-1.#IND
0.7	2	0.75	0.75	-1.#IND	0/0	-1.#IND	-1.#IND	-1.#IND
0.7	3	0.75	0.75	-1.#IND	0/0	-1.#IND	-1.#IND	-1.#IND
0.5	2	0.75	0.75	0.125	1/8	1	0.714286	0.845154
0.5	2	0.65	0.75	0.125	1/8	1	0.714286	0.845154
0.5	2	0.75	0.65	0.142857	2/14	1	0.727273	0.852803
0.5	2	0.5	0.5	0.0666667	4/60	0.921569	0.568627	0.723899
MIPS DATASET
0.6	2	0.5	0.5	0.116667	7/60	0.931818	0.818182	0.873153
0.7	2	0.5	0.5	1	2/2	1	0.75	0.866025
0.8	2	0.5	0.5	1	2/2	1	0.75	0.866025
0.7	3	0.5	0.5	1	2/2	1	0.75	0.866025
0.6	3	0.5	0.5	0.116667	7/60	0.931818	0.818182	0.873153
0.6	2	0.75	0.5	0.1	7/70	0.919355	0.741935	0.825895
0.7	2	0.75	0.5	1	4/4	1	0.76	0.87178
0.7	3	0.75	0.5	1	4/4	1	0.76	0.87178
0.6	2	0.5	0.75	0.137931	4/29	0.966667	0.866667	0.915302
0.7	2	0.5	0.75	1	1/1	1	1	1
0.7	3	0.5	0.75	1	1/1	1	1	1
0.7	2	0.75	0.75	1	2/2	1	0.666667	0.816497
0.7	3	0.75	0.75	1	2/2	1	0.666667	0.816497
0.5	2	0.75	0.75	0.15625	5/32	0.975	0.7	0.826136
0.5	2	0.65	0.75	0.176471	6/34	0.977273	0.727273	0.843056
0.5	2	0.75	0.65	0.185185	10/54	0.96875	0.75	0.852386
0.5	2	0.5	0.5	0.125	12/96	0.955056	0.764045	0.854228
Gavin2002 DATASET
0.6	2	0.5	0.5	0.35	7/20	0.911111	0.577778	0.725548
0.7	2	0.5	0.5	-1.#IND	0/0	-1.#IND	-1.#IND	-1.#IND
0.8	2	0.5	0.5	-1.#IND	0/0	-1.#IND	-1.#IND	-1.#IND
0.7	3	0.5	0.5	-1.#IND	0/0	-1.#IND	-1.#IND	-1.#IND
0.6	3	0.5	0.5	0.35	7/20	0.911111	0.577778	0.725548
0.6	2	0.75	0.5	0.4	8/20	0.916667	0.604167	0.74419
0.7	2	0.75	0.5	-1.#IND	0/0	-1.#IND	-1.#IND	-1.#IND
0.7	3	0.75	0.5	-1.#IND	0/0	-1.#IND	-1.#IND	-1.#IND
0.6	2	0.5	0.75	0.5	7/14	0.951219	0.585366	0.746198
0.7	2	0.5	0.75	-1.#IND	0/0	-1.#IND	-1.#IND	-1.#IND
0.7	3	0.5	0.75	-1.#IND	0/0	-1.#IND	-1.#IND	-1.#IND
0.7	2	0.75	0.75	-1.#IND	0/0	-1.#IND	-1.#IND	-1.#IND
0.7	3	0.75	0.75	-1.#IND	0/0	-1.#IND	-1.#IND	-1.#IND
0.5	2	0.75	0.75	0.545455	12/22	0.943662	0.647887	0.781912
0.5	2	0.65	0.75	0.545455	12/22	0.943662	0.647887	0.781912
0.5	2	0.75	0.65	0.464286	13/28	0.843373	0.626506	0.726897
0.5	2	0.5	0.5	0.34375	11/32	0.88	0.626667	0.742608
Gavin2006 DATASET
0.6	2	0.5	0.5	0.318182	14/44	0.895706	0.546012	0.699333
0.7	2	0.5	0.5	0.5	8/16	0.89	0.48	0.653605
0.8	2	0.5	0.5	0.5	6/12	0.918919	0.472973	0.65926
0.7	3	0.5	0.5	0.5	8/16	0.89	0.48	0.653605
0.6	3	0.5	0.5	0.318182	14/44	0.895706	0.546012	0.699333
0.6	2	0.75	0.5	0.36	18/50	0.886228	0.616766	0.739321
0.7	2	0.75	0.5	0.529412	9/17	0.926316	0.547368	0.712065
0.7	3	0.75	0.5	0.529412	9/17	0.926316	0.547368	0.712065
0.6	2	0.5	0.75	0.285714	8/28	0.922222	0.633333	0.764247
0.7	2	0.5	0.75	0.416667	5/12	0.883333	0.583333	0.717829
0.7	3	0.5	0.75	0.416667	5/12	0.883333	0.583333	0.717829
0.7	2	0.75	0.75	0.5	6/12	0.892308	0.584615	0.722258
0.7	3	0.75	0.75	0.5	6/12	0.892308	0.584615	0.722258
0.5	2	0.75	0.75	0.321429	9/28	0.885417	0.645833	0.756195
0.5	2	0.65	0.75	0.333333	10/30	0.902655	0.628319	0.753097
0.5	2	0.75	0.65	0.333333	12/36	0.904348	0.686957	0.788193
0.5	2	0.5	0.5	0.327273	18/55	0.864078	0.567961	0.700544
Krogan DATASET
0.6	2	0.5	0.5	0.185185	10/54	0.975904	0.626506	0.781927
0.7	2	0.5	0.5	0	0/1	-1.#IND	-1.#IND	-1.#IND
0.8	2	0.5	0.5	0	0/1	-1.#IND	-1.#IND	-1.#IND
0.7	3	0.5	0.5	0	0/1	-1.#IND	-1.#IND	-1.#IND
0.6	3	0.5	0.5	0.185185	10/54	0.975904	0.626506	0.781927
0.6	2	0.75	0.5	0.175439	10/57	0.917808	0.726027	0.816305
0.7	2	0.75	0.5	0	0/1	-1.#IND	-1.#IND	-1.#IND
0.7	3	0.75	0.5	0	0/1	-1.#IND	-1.#IND	-1.#IND
0.6	2	0.5	0.75	0.133333	4/30	0.967742	0.806452	0.883423
0.7	2	0.5	0.75	0	0/1	-1.#IND	-1.#IND	-1.#IND
0.7	3	0.5	0.75	0	0/1	-1.#IND	-1.#IND	-1.#IND
0.7	2	0.75	0.75	0	0/1	-1.#IND	-1.#IND	-1.#IND
0.7	3	0.75	0.75	0	0/1	-1.#IND	-1.#IND	-1.#IND
0.5	2	0.75	0.75	0.142857	6/42	0.958904	0.561644	0.733868
0.5	2	0.65	0.75	0.142857	6/42	0.958904	0.561644	0.733868
0.5	2	0.75	0.65	0.147541	9/61	0.954545	0.625	0.772393
0.5	2	0.5	0.5	0.192771	16/83	0.937931	0.57931	0.737125
Tong DATASET
0.6	2	0.5	0.5	0	0/23	-1.#IND	-1.#IND	-1.#IND
0.7	2	0.5	0.5	-1.#IND	0/0	-1.#IND	-1.#IND	-1.#IND
0.8	2	0.5	0.5	-1.#IND	0/0	-1.#IND	-1.#IND	-1.#IND
0.7	3	0.5	0.5	-1.#IND	0/0	-1.#IND	-1.#IND	-1.#IND
0.6	3	0.5	0.5	0	0/23	-1.#IND	-1.#IND	-1.#IND
0.6	2	0.75	0.5	0	0/29	-1.#IND	-1.#IND	-1.#IND
0.7	2	0.75	0.5	-1.#IND	0/0	-1.#IND	-1.#IND	-1.#IND
0.7	3	0.75	0.5	-1.#IND	0/0	-1.#IND	-1.#IND	-1.#IND
0.6	2	0.5	0.75	0	0/10	-1.#IND	-1.#IND	-1.#IND
0.7	2	0.5	0.75	-1.#IND	0/0	-1.#IND	-1.#IND	-1.#IND
0.7	3	0.5	0.75	-1.#IND	0/0	-1.#IND	-1.#IND	-1.#IND
0.7	2	0.75	0.75	-1.#IND	0/0	-1.#IND	-1.#IND	-1.#IND
0.7	3	0.75	0.75	-1.#IND	0/0	-1.#IND	-1.#IND	-1.#IND
0.5	2	0.75	0.75	0	0/12	-1.#IND	-1.#IND	-1.#IND
0.5	2	0.65	0.75	0	0/12	-1.#IND	-1.#IND	-1.#IND
0.5	2	0.75	0.65	0	0/24	-1.#IND	-1.#IND	-1.#IND
0.5	2	0.5	0.5	0	0/35	-1.#IND	-1.#IND	-1.#IND

## Sheet: RNSC
Filter parameters
Density parameter	Haircut parameter	Neighbor parameter	Cutting edge parameter	Percentage of successful prediction	Absolute number of predictions	Sn	PPV	Acc_g
DIP DATASET
0.6	2	0.5	0.5	0.138889	10/72	0.935065	0.649351	0.779221
0.7	2	0.5	0.5	0.7	7/10	1	0.545455	0.738549
0.8	2	0.5	0.5	0.75	6/8	1	0.512821	0.716115
0.7	3	0.5	0.5	0.75	3/4	1	0.541667	0.73598
0.6	3	0.5	0.5	0.333333	6/18	0.933333	0.633333	0.768838
0.6	2	0.75	0.5	0.25	10/40	0.928571	0.5625	0.722718
0.7	2	0.75	0.5	0.642857	9/14	0.931035	0.482759	0.670421
0.7	3	0.75	0.5	0.75	6/8	1	0.454545	0.6742
0.6	2	0.5	0.75	0.111111	1/9	1	1	1
0.7	2	0.5	0.75	-1,#IND	0/0	-1,#IND	-1,#IND	-1,#IND
0.7	3	0.5	0.75	-1,#IND	0/0	-1,#IND	-1,#IND	-1,#IND
0.7	2	0.75	0.75	1	1/1	1	1	1
0.7	3	0.75	0.75	1	1/1	1	1	1
0.5	2	0.75	0.75	0.125	1/8	1	0.9375	0.968246
0.5	2	0.65	0.75	0.125	1/8	1	0.9375	0.968246
0.5	2	0.75	0.65	0.277778	5/18	0.925926	0.419753	0.623426
0.5	2	0.5	0.5	0.136842	13/95	0.888	0.552	0.700126
MIPS DATASET
0.6	2	0.5	0.5	0.15625	15/96	0.879032	0.66129	0.762427
0.7	2	0.5	0.5	0.636364	7/11	1	0.8	0.894427
0.8	2	0.5	0.5	0.666667	6/9	1	0.909091	0.953463
0.7	3	0.5	0.5	0.571429	4/7	1	0.789474	0.888523
0.6	3	0.5	0.5	0.3	9/30	1	0.671053	0.819178
0.6	2	0.75	0.5	0.292683	24/82	0.923529	0.705882	0.807405
0.7	2	0.75	0.5	0.64	16/25	1	0.708738	0.841866
0.7	3	0.75	0.5	0.75	12/16	1	0.775	0.880341
0.6	2	0.5	0.75	0.193548	6/31	1	0.729167	0.853913
0.7	2	0.5	0.75	0.666667	2/3	1	0.692308	0.83205
0.7	3	0.5	0.75	1	2/2	1	0.666667	0.816497
0.7	2	0.75	0.75	0.833333	5/6	1	0.725	0.851469
0.7	3	0.75	0.75	1	5/5	1	0.717949	0.847319
0.5	2	0.75	0.75	0.25	9/36	0.972973	0.743243	0.850386
0.5	2	0.65	0.75	0.228571	8/35	0.985915	0.732394	0.849752
0.5	2	0.75	0.65	0.271186	16/59	0.966887	0.596026	0.759138
0.5	2	0.5	0.5	0.150685	22/146	0.836957	0.663043	0.744942
Gavin2002 DATASET
0.6	2	0.5	0.5	0.416667	10/24	0.927083	0.458333	0.651854
0.7	2	0.5	0.5	1	2/2	1	0.6	0.774597
0.8	2	0.5	0.5	1	1/1	1	0.5	0.707107
0.7	3	0.5	0.5	1	2/2	1	0.6	0.774597
0.6	3	0.5	0.5	0.444444	4/9	1	0.377358	0.614295
0.6	2	0.75	0.5	0.52381	11/21	0.956989	0.462366	0.665191
0.7	2	0.75	0.5	0.6	3/5	1	0.533333	0.730297
0.7	3	0.75	0.5	0.75	3/4	1	0.619048	0.786796
0.6	2	0.5	0.75	0.571429	8/14	0.971429	0.428571	0.645234
0.7	2	0.5	0.75	1	1/1	1	0.666667	0.816497
0.7	3	0.5	0.75	1	1/1	1	0.666667	0.816497
0.7	2	0.75	0.75	1	1/1	1	0.75	0.866025
0.7	3	0.75	0.75	1	1/1	1	0.75	0.866025
0.5	2	0.75	0.75	0.541667	13/24	0.980952	0.533333	0.723308
0.5	2	0.65	0.75	0.541667	13/24	0.980952	0.533333	0.723308
0.5	2	0.75	0.65	0.555556	15/27	0.983051	0.584746	0.758179
0.5	2	0.5	0.5	0.432432	16/37	0.923664	0.541985	0.707539
Gavin2006 DATASET
0.6	2	0.5	0.5	0.42	21/50	0.889831	0.597458	0.729134
0.7	2	0.5	0.5	0.464286	13/28	0.853333	0.526667	0.67039
0.8	2	0.5	0.5	0.45	9/20	0.919192	0.535354	0.701493
0.7	3	0.5	0.5	0.5	12/24	0.861111	0.520833	0.669698
0.6	3	0.5	0.5	0.522727	23/44	0.891129	0.616935	0.741464
0.6	2	0.75	0.5	0.451613	28/62	0.876712	0.558904	0.699999
0.7	2	0.75	0.5	0.513514	19/37	0.887179	0.569231	0.71064
0.7	3	0.75	0.5	0.6	18/30	0.91573	0.589888	0.734968
0.6	2	0.5	0.75	0.424242	14/33	0.955128	0.576923	0.742318
0.7	2	0.5	0.75	0.47619	10/21	0.936937	0.540541	0.711655
0.7	3	0.5	0.75	0.473684	9/19	0.935185	0.527778	0.702545
0.7	2	0.75	0.75	0.5	11/22	0.938596	0.561404	0.7259
0.7	3	0.75	0.75	0.526316	10/19	0.943396	0.566038	0.730752
0.5	2	0.75	0.75	0.371429	13/35	0.924528	0.584906	0.735365
0.5	2	0.65	0.75	0.371429	13/35	0.924528	0.584906	0.735365
0.5	2	0.75	0.65	0.490196	25/51	0.898844	0.554913	0.706244
0.5	2	0.5	0.5	0.460317	29/63	0.888199	0.621118	0.742749
Krogan DATASET
0.6	2	0.5	0.5	0.294118	10/34	0.9625	0.575	0.743934
0.7	2	0.5	0.5	0.375	3/8	1	1	1
0.8	2	0.5	0.5	0.4	2/5	1	1	1
0.7	3	0.5	0.5	0.5	4/8	1	1	1
0.6	3	0.5	0.5	0.3125	10/32	0.925	0.5625	0.721327
0.6	2	0.75	0.5	0.305556	11/36	0.893617	0.41844	0.611494
0.7	2	0.75	0.5	0.25	3/12	1	0.64	0.8
0.7	3	0.75	0.5	0.466667	7/15	1	0.433333	0.658281
0.6	2	0.5	0.75	0.2	3/15	0.933333	0.6	0.748331
0.7	2	0.5	0.75	0.5	2/4	1	1	1
0.7	3	0.5	0.75	0.666667	2/3	1	1	1
0.7	2	0.75	0.75	0.4	2/5	1	1	1
0.7	3	0.75	0.75	0.5	2/4	1	0.48	0.69282
0.5	2	0.75	0.75	0.269231	7/26	0.945455	0.490909	0.681273
0.5	2	0.65	0.75	0.269231	7/26	0.945455	0.490909	0.681273
0.5	2	0.75	0.65	0.282609	13/46	0.940397	0.529801	0.70585
0.5	2	0.5	0.5	0.258621	15/58	0.961832	0.59542	0.756765
Tong DATASET
0.6	2	0.5	0.5	0.0833333	2/24	0.938776	0.469388	0.663815
0.7	2	0.5	0.5	0.4	2/5	0.96875	0.34375	0.577068
0.8	2	0.5	0.5	0.666667	2/3	1	0.321429	0.566947
0.7	3	0.5	0.5	0.2	1/5	1	0.45	0.67082
0.6	3	0.5	0.5	0.0666667	1/15	0.969697	0.454545	0.663906
0.6	2	0.75	0.5	0.0769231	2/26	0.903846	0.461538	0.645879
0.7	2	0.75	0.5	0.333333	2/6	0.971429	0.342857	0.577115
0.7	3	0.75	0.5	0.2	1/5	1	0.45	0.67082
0.6	2	0.5	0.75	0.166667	2/12	1	0.410256	0.640513
0.7	2	0.5	0.75	0.5	2/4	1	0.344828	0.58722
0.7	3	0.5	0.75	0.333333	1/3	1	0.4375	0.661438
0.7	2	0.75	0.75	0.4	2/5	1	0.34375	0.586302
0.7	3	0.75	0.75	0.333333	1/3	1	0.4375	0.661438
0.5	2	0.75	0.75	0.142857	2/14	0.909091	0.363636	0.57496
0.5	2	0.65	0.75	0.153846	2/13	0.911111	0.355556	0.569167
0.5	2	0.75	0.65	0.0869565	2/23	0.901639	0.42623	0.619924
0.5	2	0.5	0.5	0.0731707	3/41	0.893333	0.44	0.62695
