# Supplementary material for: Which clustering algorithm is better for predicting protein complexes?
Source: BMC Res Notes. 2011 Dec 20;4:549. doi: 10.1186/1756-0500-4-549 (PMC3267700; doi:10.1186/1756-0500-4-549)
Supplement: Additional file 3 — Experimental results of each algorithm combined with the filter process, using BT_409 protein complexes as evaluation dataset. [file 1756-0500-4-549-S3.XLS]

## Sheet: mcl
Filter parameters
Density parameter	Haircut parameter	Neighbor parameter	Cutting edge parameter	Percentage of successful prediction	Absolute number of predictions	Sn	PPV	Acc_g
DIP DATASET
0.6	2	0.5	0.5	0.229508	14/61	0.971831	0.943662	0.957643
0.7	2	0.5	0.5	1	5/5	1	1	1
0.8	2	0.5	0.5	1	4/4	1	1	1
0.7	3	0.5	0.5	1	5/5	1	1	1
0.6	3	0.5	0.5	0.229508	14/61	0.971831	0.943662	0.957643
0.6	2	0.75	0.5	0.276923	18/65	0.979381	0.886598	0.931836
0.7	2	0.75	0.5	0.888889	8/9	1	1	1
0.7	3	0.75	0.5	0.888889	8/9	1	1	1
0.6	2	0.5	0.75	0.181818	2/11	0.941176	1	0.970142
0.7	2	0.5	0.75	-1.#IND	0/0	-1.#IND	-1.#IND	-1.#IND
0.7	3	0.5	0.75	-1.#IND	0/0	-1.#IND	-1.#IND	-1.#IND
0.7	2	0.75	0.75	1	1/1	1	1	1
0.7	3	0.75	0.75	1	1/1	1	1	1
0.5	2	0.75	0.75	0.214286	3/14	0.961538	0.961538	0.961538
0.5	2	0.65	0.75	0.214286	3/14	0.961538	0.961538	0.961538
0.5	2	0.75	0.65	0.28125	9/32	0.981481	0.981481	0.981481
0.5	2	0.5	0.5	0.217391	20/92	0.959677	0.870968	0.914247
MIPS DATASET
0.6	2	0.5	0.5	0.107438	13/121	0.836066	0.786885	0.811103
0.7	2	0.5	0.5	0.25	2/8	1	0.785714	0.886405
0.8	2	0.5	0.5	0.4	2/5	1	1	1
0.7	3	0.5	0.5	0.25	2/8	1	0.785714	0.886405
0.6	3	0.5	0.5	0.107438	13/121	0.836066	0.786885	0.811103
0.6	2	0.75	0.5	0.129771	17/131	0.875	0.8125	0.843171
0.7	2	0.75	0.5	0.4	6/15	1	0.93617	0.967559
0.7	3	0.75	0.5	0.4	6/15	1	0.93617	0.967559
0.6	2	0.5	0.75	0.0769231	2/26	0.961538	0.769231	0.860026
0.7	2	0.5	0.75	0.333333	1/3	1	0.7	0.83666
0.7	3	0.5	0.75	0.333333	1/3	1	0.7	0.83666
0.7	2	0.75	0.75	0.6	3/5	1	0.896552	0.946864
0.7	3	0.75	0.75	0.6	3/5	1	0.896552	0.946864
0.5	2	0.75	0.75	0.177778	8/45	0.968254	0.857143	0.911006
0.5	2	0.65	0.75	0.177778	8/45	0.968254	0.857143	0.911006
0.5	2	0.75	0.65	0.186813	17/91	0.959016	0.868852	0.912822
0.5	2	0.5	0.5	0.137566	26/189	0.816514	0.779817	0.797954
Gavin2002 DATASET
0.6	2	0.5	0.5	0.586207	17/29	1	0.904762	0.95119
0.7	2	0.5	0.5	1	2/2	1	0.916667	0.957427
0.8	2	0.5	0.5	1	1/1	1	0.8	0.894427
0.7	3	0.5	0.5	1	2/2	1	0.916667	0.957427
0.6	3	0.5	0.5	0.586207	17/29	1	0.904762	0.95119
0.6	2	0.75	0.5	0.607143	17/28	1	0.932203	0.965507
0.7	2	0.75	0.5	1	3/3	1	1	1
0.7	3	0.75	0.5	1	3/3	1	1	1
0.6	2	0.5	0.75	0.75	12/16	1	0.951219	0.975305
0.7	2	0.5	0.75	1	1/1	1	1	1
0.7	3	0.5	0.75	1	1/1	1	1	1
0.7	2	0.75	0.75	1	1/1	1	1	1
0.7	3	0.75	0.75	1	1/1	1	1	1
0.5	2	0.75	0.75	0.84	21/25	0.986301	0.90411	0.944312
0.5	2	0.65	0.75	0.84	21/25	0.986301	0.90411	0.944312
0.5	2	0.75	0.65	0.742857	26/35	0.989583	0.895833	0.941542
0.5	2	0.5	0.5	0.632653	31/49	0.991667	0.875	0.931509
Gavin2006 DATASET
0.6	2	0.5	0.5	0.886792	47/53	0.991266	0.912664	0.951153
0.7	2	0.5	0.5	1	23/23	0.991228	0.95614	0.973526
0.8	2	0.5	0.5	1	17/17	0.987013	0.961039	0.973939
0.7	3	0.5	0.5	1	23/23	0.991228	0.95614	0.973526
0.6	3	0.5	0.5	0.886792	47/53	0.991266	0.912664	0.951153
0.6	2	0.75	0.5	0.907407	49/54	0.991903	0.919028	0.954771
0.7	2	0.75	0.5	1	24/24	0.992126	0.96063	0.976251
0.7	3	0.75	0.5	1	24/24	0.992126	0.96063	0.976251
0.6	2	0.5	0.75	0.939394	31/33	1	0.943396	0.971286
0.7	2	0.5	0.75	1	17/17	1	0.977528	0.9887
0.7	3	0.5	0.75	1	17/17	1	0.977528	0.9887
0.7	2	0.75	0.75	1	18/18	1	0.980392	0.990148
0.7	3	0.75	0.75	1	18/18	1	0.980392	0.990148
0.5	2	0.75	0.75	0.941176	32/34	1	0.94012	0.969598
0.5	2	0.65	0.75	0.941176	32/34	1	0.94012	0.969598
0.5	2	0.75	0.65	0.913043	42/46	0.995614	0.916667	0.955325
0.5	2	0.5	0.5	0.896552	52/58	0.99262	0.915129	0.953087
Krogan DATASET
0.6	2	0.5	0.5	0.529412	45/85	0.971014	0.89372	0.931566
0.7	2	0.5	0.5	0.857143	12/14	1	0.865672	0.930415
0.8	2	0.5	0.5	0.818182	9/11	1	0.951219	0.975305
0.7	3	0.5	0.5	0.857143	12/14	1	0.865672	0.930415
0.6	3	0.5	0.5	0.529412	45/85	0.971014	0.89372	0.931566
0.6	2	0.75	0.5	0.579545	51/88	0.959016	0.905738	0.931996
0.7	2	0.75	0.5	0.888889	16/18	1	0.885057	0.940775
0.7	3	0.75	0.5	0.888889	16/18	1	0.885057	0.940775
0.6	2	0.5	0.75	0.447368	17/38	0.97619	0.904762	0.939798
0.7	2	0.5	0.75	0.75	6/8	1	0.935484	0.967204
0.7	3	0.5	0.75	0.75	6/8	1	0.935484	0.967204
0.7	2	0.75	0.75	0.777778	7/9	1	0.945946	0.972598
0.7	3	0.75	0.75	0.777778	7/9	1	0.945946	0.972598
0.5	2	0.75	0.75	0.466667	28/60	0.97006	0.934132	0.951926
0.5	2	0.65	0.75	0.466667	28/60	0.97006	0.934132	0.951926
0.5	2	0.75	0.65	0.541176	46/85	0.936567	0.895522	0.915815
0.5	2	0.5	0.5	0.518797	69/133	0.914454	0.887906	0.901082
Tong DATASET
0.6	2	0.5	0.5	0.206897	6/29	0.942029	0.73913	0.834435
0.7	2	0.5	0.5	1	6/6	1	0.804878	0.89715
0.8	2	0.5	0.5	1	5/5	1	0.866667	0.930949
0.7	3	0.5	0.5	1	6/6	1	0.804878	0.89715
0.6	3	0.5	0.5	0.206897	6/29	0.942029	0.73913	0.834435
0.6	2	0.75	0.5	0.222222	6/27	0.954545	0.742424	0.84183
0.7	2	0.75	0.5	1	6/6	1	0.804878	0.89715
0.7	3	0.75	0.5	1	6/6	1	0.804878	0.89715
0.6	2	0.5	0.75	0.25	3/12	1	0.827586	0.909718
0.7	2	0.5	0.75	1	3/3	1	0.904762	0.95119
0.7	3	0.5	0.75	1	3/3	1	0.904762	0.95119
0.7	2	0.75	0.75	1	3/3	1	0.904762	0.95119
0.7	3	0.75	0.75	1	3/3	1	0.904762	0.95119
0.5	2	0.75	0.75	0.235294	4/17	0.976744	0.744186	0.852572
0.5	2	0.65	0.75	0.235294	4/17	0.977273	0.727273	0.843056
0.5	2	0.75	0.65	0.2	5/25	0.955224	0.701493	0.818586
0.5	2	0.5	0.5	0.137255	7/51	0.867925	0.688679	0.773125

## Sheet: spectral
Filter parameters
Density parameter	Haircut parameter	Neighbor parameter	Cutting edge parameter	Percentage of successful prediction	Absolute number of predictions	Sn	PPV	Acc_g
DIP DATASET
0.6	2	0.5	0.5	0.181818	10/55	0.966102	0.949153	0.95759
0.7	2	0.5	0.5	1	5/5	1	1	1
0.8	2	0.5	0.5	1	2/2	1	1	1
0.7	3	0.5	0.5	0.75	3/4	1	0.909091	0.953463
0.6	3	0.5	0.5	0.571429	4/7	1	0.939394	0.969223
0.6	2	0.75	0.5	0.285714	8/28	1	0.955556	0.977525
0.7	2	0.75	0.5	1	5/5	1	1	1
0.7	3	0.75	0.5	0.75	3/4	1	0.92	0.959166
0.6	2	0.5	0.75	0.111111	1/9	0.928571	1	0.963624
0.7	2	0.5	0.75	-1.#IND	0/0	-1.#IND	-1.#IND	-1.#IND
0.7	3	0.5	0.75	-1.#IND	0/0	-1.#IND	-1.#IND	-1.#IND
0.7	2	0.75	0.75	1	1/1	1	1	1
0.7	3	0.75	0.75	1	1/1	1	1	1
0.5	2	0.75	0.75	0.285714	2/7	1	1	1
0.5	2	0.65	0.75	0.285714	2/7	1	1	1
0.5	2	0.75	0.65	0.4	4/10	1	1	1
0.5	2	0.5	0.5	0.178082	13/73	0.945946	0.945946	0.945946
MIPS DATASET
0.6	2	0.5	0.5	0.175676	13/74	0.971429	0.928571	0.949758
0.7	2	0.5	0.5	0.5	4/8	1	1	1
0.8	2	0.5	0.5	0.5	3/6	1	1	1
0.7	3	0.5	0.5	0.4	2/5	1	0.888889	0.942809
0.6	3	0.5	0.5	0.363636	4/11	1	0.85	0.921954
0.6	2	0.75	0.5	0.236364	13/55	0.974684	0.835443	0.902382
0.7	2	0.75	0.5	0.454545	5/11	1	0.888889	0.942809
0.7	3	0.75	0.5	0.5	5/10	1	0.868421	0.931891
0.6	2	0.5	0.75	0.192308	5/26	1	0.956522	0.978019
0.7	2	0.5	0.75	0.666667	2/3	1	1	1
0.7	3	0.5	0.75	0.5	1/2	1	0.857143	0.92582
0.7	2	0.75	0.75	0.4	2/5	1	0.833333	0.912871
0.7	3	0.75	0.75	0.5	2/4	1	0.833333	0.912871
0.5	2	0.75	0.75	0.2	5/25	1	0.866667	0.930949
0.5	2	0.65	0.75	0.208333	5/24	1	0.925926	0.96225
0.5	2	0.75	0.65	0.25	10/40	1	0.852459	0.923287
0.5	2	0.5	0.5	0.158416	16/101	0.951456	0.864078	0.906715
Gavin2002 DATASET
0.6	2	0.5	0.5	0.722222	13/18	1	0.893617	0.945313
0.7	2	0.5	0.5	1	1/1	1	1	1
0.8	2	0.5	0.5	-1.#IND	0/0	-1.#IND	-1.#IND	-1.#IND
0.7	3	0.5	0.5	1	2/2	1	1	1
0.6	3	0.5	0.5	1	6/6	1	0.961538	0.980581
0.6	2	0.75	0.5	0.692308	9/13	1	0.948718	0.974022
0.7	2	0.75	0.5	0.666667	2/3	1	0.928571	0.963624
0.7	3	0.75	0.5	1	3/3	1	0.941176	0.970142
0.6	2	0.5	0.75	0.692308	9/13	1	0.970588	0.985184
0.7	2	0.5	0.75	1	1/1	1	1	1
0.7	3	0.5	0.75	1	1/1	1	1	1
0.7	2	0.75	0.75	0.5	1/2	1	1	1
0.7	3	0.75	0.75	1	1/1	1	1	1
0.5	2	0.75	0.75	0.777778	14/18	1	0.955224	0.977356
0.5	2	0.65	0.75	0.777778	14/18	1	0.955224	0.977356
0.5	2	0.75	0.65	0.761905	16/21	1	0.947368	0.973329
0.5	2	0.5	0.5	0.777778	21/27	1	0.883117	0.939743
Gavin2006 DATASET
0.6	2	0.5	0.5	0.916667	33/36	0.988764	0.921348	0.954461
0.7	2	0.5	0.5	1	18/18	0.989011	0.945055	0.966783
0.8	2	0.5	0.5	1	14/14	0.984127	0.952381	0.968124
0.7	3	0.5	0.5	1	14/14	1	0.949367	0.974355
0.6	3	0.5	0.5	0.958333	23/24	0.993007	0.944056	0.968222
0.6	2	0.75	0.5	0.97561	40/41	0.99061	0.906103	0.947415
0.7	2	0.75	0.5	1	26/26	0.992806	0.928058	0.959886
0.7	3	0.75	0.5	1	18/18	1	0.943925	0.971558
0.6	2	0.5	0.75	0.952381	20/21	1	0.964602	0.982141
0.7	2	0.5	0.75	1	14/14	1	0.972603	0.986206
0.7	3	0.5	0.75	1	12/12	1	0.969231	0.984495
0.7	2	0.75	0.75	1	17/17	1	0.968421	0.984084
0.7	3	0.75	0.75	1	14/14	1	0.97561	0.98773
0.5	2	0.75	0.75	0.923077	24/26	0.993976	0.879518	0.934997
0.5	2	0.65	0.75	0.923077	24/26	1	0.88024	0.938211
0.5	2	0.75	0.65	0.941176	32/34	0.990431	0.889952	0.938848
0.5	2	0.5	0.5	0.914894	43/47	0.976378	0.870079	0.921697
Krogan DATASET
0.6	2	0.5	0.5	0.4	20/50	0.967033	0.912088	0.939159
0.7	2	0.5	0.5	0.6	3/5	1	0.875	0.935414
0.8	2	0.5	0.5	0.6	3/5	1	0.875	0.935414
0.7	3	0.5	0.5	1	3/3	1	1	1
0.6	3	0.5	0.5	0.9	9/10	1	0.97619	0.988024
0.6	2	0.75	0.5	0.6	24/40	0.971963	0.925234	0.94831
0.7	2	0.75	0.5	0.8	8/10	1	0.925	0.961769
0.7	3	0.75	0.5	0.875	7/8	1	1	1
0.6	2	0.5	0.75	0.3	6/20	0.921053	0.842105	0.880695
0.7	2	0.5	0.75	0.333333	1/3	1	0.818182	0.904534
0.7	3	0.5	0.75	1	1/1	1	1	1
0.7	2	0.75	0.75	0.6	3/5	1	0.875	0.935414
0.7	3	0.75	0.75	1	3/3	1	1	1
0.5	2	0.75	0.75	0.464286	13/28	0.956989	0.935484	0.946175
0.5	2	0.65	0.75	0.464286	13/28	0.956989	0.935484	0.946175
0.5	2	0.75	0.65	0.564103	22/39	0.969697	0.939394	0.954425
0.5	2	0.5	0.5	0.465753	34/73	0.937888	0.906832	0.92223
Tong DATASET
0.6	2	0.5	0.5	0.142857	3/21	1	0.787879	0.887625
0.7	2	0.5	0.5	0.75	3/4	1	0.923077	0.960769
0.8	2	0.5	0.5	0.75	3/4	1	0.923077	0.960769
0.7	3	0.5	0.5	0.666667	2/3	1	0.666667	0.816497
0.6	3	0.5	0.5	0.666667	2/3	1	0.666667	0.816497
0.6	2	0.75	0.5	0.190476	4/21	0.972973	0.72973	0.842619
0.7	2	0.75	0.5	0.6	3/5	1	0.8125	0.901388
0.7	3	0.75	0.5	0.666667	2/3	1	0.666667	0.816497
0.6	2	0.5	0.75	0.25	2/8	1	0.823529	0.907485
0.7	2	0.5	0.75	1	2/2	1	1	1
0.7	3	0.5	0.75	1	2/2	1	0.692308	0.83205
0.7	2	0.75	0.75	0.666667	2/3	1	0.818182	0.904534
0.7	3	0.75	0.75	1	2/2	1	0.692308	0.83205
0.5	2	0.75	0.75	0.3	3/10	1	0.588235	0.766965
0.5	2	0.65	0.75	0.3	3/10	1	0.588235	0.766965
0.5	2	0.75	0.65	0.166667	3/18	0.975	0.625	0.780625
0.5	2	0.5	0.5	0.114286	4/35	0.949153	0.677966	0.80218

## Sheet: affinity
Filter parameters
Density parameter	Haircut parameter	Neighbor parameter	Cutting edge parameter	Percentage of successful prediction	Absolute number of predictions	Sn	PPV	Acc_g
DIP DATASET
0.6	2	0.5	0.5	0.097561	4/41	0.962963	0.888889	0.925185
0.7	2	0.5	0.5	1	1/1	1	1	1
0.8	2	0.5	0.5	1	1/1	1	1	1
0.7	3	0.5	0.5	1	1/1	1	1	1
0.6	3	0.5	0.5	0.097561	4/41	0.962963	0.888889	0.925185
0.6	2	0.75	0.5	0.131579	5/38	1	0.884615	0.94054
0.7	2	0.75	0.5	1	2/2	1	1	1
0.7	3	0.75	0.5	1	2/2	1	1	1
0.6	2	0.5	0.75	0.1	1/10	0.857143	1	0.92582
0.7	2	0.5	0.75	-1.#IND	0/0	-1.#IND	-1.#IND	-1.#IND
0.7	3	0.5	0.75	-1.#IND	0/0	-1.#IND	-1.#IND	-1.#IND
0.7	2	0.75	0.75	-1.#IND	0/0	-1.#IND	-1.#IND	-1.#IND
0.7	3	0.75	0.75	-1.#IND	0/0	-1.#IND	-1.#IND	-1.#IND
0.5	2	0.75	0.75	0.25	2/8	1	1	1
0.5	2	0.65	0.75	0.25	2/8	1	1	1
0.5	2	0.75	0.65	0.142857	2/14	1	1	1
0.5	2	0.5	0.5	0.133333	8/60	0.918367	0.897959	0.908106
MIPS DATASET
0.6	2	0.5	0.5	0.1	6/60	0.946429	0.857143	0.90068
0.7	2	0.5	0.5	1	2/2	1	1	1
0.8	2	0.5	0.5	1	2/2	1	1	1
0.7	3	0.5	0.5	1	2/2	1	1	1
0.6	3	0.5	0.5	0.1	6/60	0.946429	0.857143	0.90068
0.6	2	0.75	0.5	0.114286	8/70	0.945205	0.821918	0.881409
0.7	2	0.75	0.5	0.75	3/4	1	0.941176	0.970142
0.7	3	0.75	0.5	0.75	3/4	1	0.941176	0.970142
0.6	2	0.5	0.75	0.137931	4/29	0.972222	0.916667	0.944036
0.7	2	0.5	0.75	1	1/1	1	1	1
0.7	3	0.5	0.75	1	1/1	1	1	1
0.7	2	0.75	0.75	0.5	1/2	1	0.857143	0.92582
0.7	3	0.75	0.75	0.5	1/2	1	0.857143	0.92582
0.5	2	0.75	0.75	0.15625	5/32	0.974359	0.871795	0.921651
0.5	2	0.65	0.75	0.176471	6/34	0.97619	0.857143	0.914732
0.5	2	0.75	0.65	0.148148	8/54	0.96875	0.859375	0.912425
0.5	2	0.5	0.5	0.114583	11/96	0.933962	0.792453	0.860303
Gavin2002 DATASET
0.6	2	0.5	0.5	0.586207	17/29	1	0.904762	0.95119
0.7	2	0.5	0.5	1	2/2	1	0.916667	0.957427
0.8	2	0.5	0.5	1	1/1	1	0.8	0.894427
0.7	3	0.5	0.5	1	2/2	1	0.916667	0.957427
0.6	3	0.5	0.5	0.586207	17/29	1	0.904762	0.95119
0.6	2	0.75	0.5	0.607143	17/28	1	0.932203	0.965507
0.7	2	0.75	0.5	1	3/3	1	1	1
0.7	3	0.75	0.5	1	3/3	1	1	1
0.6	2	0.5	0.75	0.75	12/16	1	0.951219	0.975305
0.7	2	0.5	0.75	1	1/1	1	1	1
0.7	3	0.5	0.75	1	1/1	1	1	1
0.7	2	0.75	0.75	1	1/1	1	1	1
0.7	3	0.75	0.75	1	1/1	1	1	1
0.5	2	0.75	0.75	0.84	21/25	0.986301	0.90411	0.944312
0.5	2	0.65	0.75	0.84	21/25	0.986301	0.90411	0.944312
0.5	2	0.75	0.65	0.742857	26/35	0.989583	0.895833	0.941542
0.5	2	0.5	0.5	0.632653	31/49	0.991667	0.875	0.931509
Gavin2006 DATASET
0.6	2	0.5	0.5	0.886792	47/53	0.991266	0.912664	0.951153
0.7	2	0.5	0.5	1	23/23	0.991228	0.95614	0.973526
0.8	2	0.5	0.5	1	17/17	0.987013	0.961039	0.973939
0.7	3	0.5	0.5	1	23/23	0.991228	0.95614	0.973526
0.6	3	0.5	0.5	0.886792	47/53	0.991266	0.912664	0.951153
0.6	2	0.75	0.5	0.907407	49/54	0.991903	0.919028	0.954771
0.7	2	0.75	0.5	1	24/24	0.992126	0.96063	0.976251
0.7	3	0.75	0.5	1	24/24	0.992126	0.96063	0.976251
0.6	2	0.5	0.75	0.939394	31/33	1	0.943396	0.971286
0.7	2	0.5	0.75	1	17/17	1	0.977528	0.9887
0.7	3	0.5	0.75	1	17/17	1	0.977528	0.9887
0.7	2	0.75	0.75	1	18/18	1	0.980392	0.990148
0.7	3	0.75	0.75	1	18/18	1	0.980392	0.990148
0.5	2	0.75	0.75	0.941176	32/34	1	0.94012	0.969598
0.5	2	0.65	0.75	0.941176	32/34	1	0.94012	0.969598
0.5	2	0.75	0.65	0.913043	42/46	0.995614	0.916667	0.955325
0.5	2	0.5	0.5	0.896552	52/58	0.99262	0.915129	0.953087
Krogan DATASET
0.6	2	0.5	0.5	0.529412	45/85	0.971014	0.89372	0.931566
0.7	2	0.5	0.5	0.857143	12/14	1	0.865672	0.930415
0.8	2	0.5	0.5	0.818182	9/11	1	0.951219	0.975305
0.7	3	0.5	0.5	0.857143	12/14	1	0.865672	0.930415
0.6	3	0.5	0.5	0.529412	45/85	0.971014	0.89372	0.931566
0.6	2	0.75	0.5	0.579545	51/88	0.959016	0.905738	0.931996
0.7	2	0.75	0.5	0.888889	16/18	1	0.885057	0.940775
0.7	3	0.75	0.5	0.888889	16/18	1	0.885057	0.940775
0.6	2	0.5	0.75	0.447368	17/38	0.97619	0.904762	0.939798
0.7	2	0.5	0.75	0.75	6/8	1	0.935484	0.967204
0.7	3	0.5	0.75	0.75	6/8	1	0.935484	0.967204
0.7	2	0.75	0.75	0.777778	7/9	1	0.945946	0.972598
0.7	3	0.75	0.75	0.777778	7/9	1	0.945946	0.972598
0.5	2	0.75	0.75	0.466667	28/60	0.97006	0.934132	0.951926
0.5	2	0.65	0.75	0.466667	28/60	0.97006	0.934132	0.951926
0.5	2	0.75	0.65	0.541176	46/85	0.936567	0.895522	0.915815
0.5	2	0.5	0.5	0.518797	69/133	0.914454	0.887906	0.901082
Tong DATASET
0.6	2	0.5	0.5	0.206897	6/29	0.942029	0.73913	0.834435
0.7	2	0.5	0.5	1	6/6	1	0.804878	0.89715
0.8	2	0.5	0.5	1	5/5	1	0.866667	0.930949
0.7	3	0.5	0.5	1	6/6	1	0.804878	0.89715
0.6	3	0.5	0.5	0.206897	6/29	0.942029	0.73913	0.834435
0.6	2	0.75	0.5	0.222222	6/27	0.954545	0.742424	0.84183
0.7	2	0.75	0.5	1	6/6	1	0.804878	0.89715
0.7	3	0.75	0.5	1	6/6	1	0.804878	0.89715
0.6	2	0.5	0.75	0.25	3/12	1	0.827586	0.909718
0.7	2	0.5	0.75	1	3/3	1	0.904762	0.95119
0.7	3	0.5	0.75	1	3/3	1	0.904762	0.95119
0.7	2	0.75	0.75	1	3/3	1	0.904762	0.95119
0.7	3	0.75	0.75	1	3/3	1	0.904762	0.95119
0.5	2	0.75	0.75	0.235294	4/17	0.976744	0.744186	0.852572
0.5	2	0.65	0.75	0.235294	4/17	0.977273	0.727273	0.843056
0.5	2	0.75	0.65	0.2	5/25	0.955224	0.701493	0.818586
0.5	2	0.5	0.5	0.137255	7/51	0.867925	0.688679	0.773125

## Sheet: RNSC
Filter parameters
Density parameter	Haircut parameter	Neighbor parameter	Cutting edge parameter	Percentage of successful prediction	Absolute number of predictions	Sn	PPV	Acc_g
DIP DATASET
0.6	2	0.5	0.5	0.208333	15/72	0.962963	0.938272	0.950537
0.7	2	0.5	0.5	0.7	7/10	1	0.931035	0.964901
0.8	2	0.5	0.5	0.875	7/8	1	1	1
0.7	3	0.5	0.5	0.5	2/4	1	0.866667	0.930949
0.6	3	0.5	0.5	0.388889	7/18	1	0.933333	0.966092
0.6	2	0.75	0.5	0.35	14/40	0.989474	0.915789	0.951919
0.7	2	0.75	0.5	0.785714	11/14	1	0.963636	0.98165
0.7	3	0.75	0.5	0.625	5/8	1	0.947368	0.973329
0.6	2	0.5	0.75	0.111111	1/9	1	1	1
0.7	2	0.5	0.75	-1.#IND	0/0	-1.#IND	-1.#IND	-1.#IND
0.7	3	0.5	0.75	-1.#IND	0/0	-1.#IND	-1.#IND	-1.#IND
0.7	2	0.75	0.75	1	1/1	1	1	1
0.7	3	0.75	0.75	1	1/1	1	1	1
0.5	2	0.75	0.75	0.25	2/8	1	1	1
0.5	2	0.65	0.75	0.25	2/8	1	1	1
0.5	2	0.75	0.65	0.388889	7/18	1	1	1
0.5	2	0.5	0.5	0.221053	21/95	0.95	0.9	0.924662
MIPS DATASET
0.6	2	0.5	0.5	0.15625	15/96	0.935185	0.87037	0.902196
0.7	2	0.5	0.5	0.272727	3/11	1	0.928571	0.963624
0.8	2	0.5	0.5	0.333333	3/9	1	1	1
0.7	3	0.5	0.5	0.428571	3/7	1	0.923077	0.960769
0.6	3	0.5	0.5	0.266667	8/30	1	0.897959	0.947607
0.6	2	0.75	0.5	0.195122	16/82	0.974359	0.871795	0.921651
0.7	2	0.75	0.5	0.4	10/25	1	0.95	0.974679
0.7	3	0.75	0.5	0.4375	7/16	1	0.94	0.969536
0.6	2	0.5	0.75	0.193548	6/31	0.97561	0.926829	0.950907
0.7	2	0.5	0.75	0.333333	1/3	1	0.857143	0.92582
0.7	3	0.5	0.75	0.5	1/2	1	0.857143	0.92582
0.7	2	0.75	0.75	0.5	3/6	1	0.892857	0.944911
0.7	3	0.75	0.75	0.6	3/5	1	0.892857	0.944911
0.5	2	0.75	0.75	0.222222	8/36	0.966667	0.866667	0.915302
0.5	2	0.65	0.75	0.228571	8/35	0.965517	0.87931	0.921406
0.5	2	0.75	0.65	0.20339	12/59	0.978947	0.852632	0.913609
0.5	2	0.5	0.5	0.136986	20/146	0.906832	0.819876	0.862259
Gavin2002 DATASET
0.6	2	0.5	0.5	0.75	18/24	0.983871	0.919355	0.951066
0.7	2	0.5	0.5	1	2/2	1	0.916667	0.957427
0.8	2	0.5	0.5	1	1/1	1	0.8	0.894427
0.7	3	0.5	0.5	1	2/2	1	0.916667	0.957427
0.6	3	0.5	0.5	0.888889	8/9	1	0.9375	0.968246
0.6	2	0.75	0.5	0.904762	19/21	1	0.925373	0.961963
0.7	2	0.75	0.5	1	5/5	1	0.88	0.938083
0.7	3	0.75	0.5	1	4/4	1	0.95	0.974679
0.6	2	0.5	0.75	0.857143	12/14	1	0.948718	0.974022
0.7	2	0.5	0.75	1	1/1	1	1	1
0.7	3	0.5	0.75	1	1/1	1	1	1
0.7	2	0.75	0.75	1	1/1	1	1	1
0.7	3	0.75	0.75	1	1/1	1	1	1
0.5	2	0.75	0.75	0.916667	22/24	1	0.918605	0.958439
0.5	2	0.65	0.75	0.916667	22/24	1	0.918605	0.958439
0.5	2	0.75	0.65	0.888889	24/27	1	0.927835	0.963242
0.5	2	0.5	0.5	0.810811	30/37	0.980583	0.893204	0.935874
Gavin2006 DATASET
0.6	2	0.5	0.5	0.94	47/50	0.962963	0.922222	0.942372
0.7	2	0.5	0.5	1	28/28	0.993289	0.946309	0.969514
0.8	2	0.5	0.5	1	20/20	1	0.968085	0.983913
0.7	3	0.5	0.5	1	24/24	0.992701	0.941606	0.966816
0.6	3	0.5	0.5	0.954545	42/44	0.958333	0.916667	0.937268
0.6	2	0.75	0.5	0.967742	60/62	0.966234	0.898701	0.931856
0.7	2	0.75	0.5	1	37/37	0.951923	0.923077	0.937389
0.7	3	0.75	0.5	1	30/30	0.939891	0.934426	0.937154
0.6	2	0.5	0.75	0.939394	31/33	1	0.943503	0.971341
0.7	2	0.5	0.75	1	21/21	1	0.963636	0.98165
0.7	3	0.5	0.75	1	19/19	1	0.961905	0.980767
0.7	2	0.75	0.75	1	22/22	1	0.975	0.987421
0.7	3	0.75	0.75	1	19/19	1	0.972727	0.986269
0.5	2	0.75	0.75	0.914286	32/35	0.9799	0.899498	0.938838
0.5	2	0.65	0.75	0.914286	32/35	0.9799	0.899498	0.938838
0.5	2	0.75	0.65	0.941176	48/51	0.986033	0.891061	0.937345
0.5	2	0.5	0.5	0.936508	59/63	0.955614	0.890339	0.922399
Krogan DATASET
0.6	2	0.5	0.5	0.676471	23/34	0.916031	0.847328	0.88101
0.7	2	0.5	0.5	1	8/8	1	0.833333	0.912871
0.8	2	0.5	0.5	1	5/5	1	1	1
0.7	3	0.5	0.5	1	8/8	1	0.863636	0.92932
0.6	3	0.5	0.5	0.75	24/32	0.925373	0.88806	0.906524
0.6	2	0.75	0.5	0.75	27/36	0.917722	0.860759	0.888784
0.7	2	0.75	0.5	1	12/12	0.875	0.85	0.862409
0.7	3	0.75	0.5	1	15/15	0.903846	0.875	0.889306
0.6	2	0.5	0.75	0.6	9/15	1	0.891304	0.944089
0.7	2	0.5	0.75	1	4/4	1	1	1
0.7	3	0.5	0.75	1	3/3	1	1	1
0.7	2	0.75	0.75	1	5/5	1	1	1
0.7	3	0.75	0.75	1	4/4	1	1	1
0.5	2	0.75	0.75	0.653846	17/26	0.983051	0.932203	0.95729
0.5	2	0.65	0.75	0.653846	17/26	0.983051	0.932203	0.95729
0.5	2	0.75	0.65	0.695652	32/46	0.904977	0.886878	0.895882
0.5	2	0.5	0.5	0.655172	38/58	0.900452	0.864253	0.882167
Tong DATASET
0.6	2	0.5	0.5	0.25	6/24	0.984375	0.734375	0.850235
0.7	2	0.5	0.5	1	5/5	1	0.75	0.866025
0.8	2	0.5	0.5	1	3/3	1	0.904762	0.95119
0.7	3	0.5	0.5	0.8	4/5	1	0.717949	0.847319
0.6	3	0.5	0.5	0.333333	5/15	1	0.685185	0.827759
0.6	2	0.75	0.5	0.192308	5/26	1	0.714286	0.845154
0.7	2	0.75	0.5	0.833333	5/6	1	0.72093	0.849076
0.7	3	0.75	0.5	0.8	4/5	1	0.717949	0.847319
0.6	2	0.5	0.75	0.333333	4/12	1	0.763158	0.873589
0.7	2	0.5	0.75	1	4/4	1	0.793103	0.890564
0.7	3	0.5	0.75	1	3/3	1	0.769231	0.877058
0.7	2	0.75	0.75	0.8	4/5	1	0.75	0.866025
0.7	3	0.75	0.75	1	3/3	1	0.769231	0.877058
0.5	2	0.75	0.75	0.285714	4/14	0.979167	0.666667	0.807947
0.5	2	0.65	0.75	0.307692	4/13	0.979167	0.645833	0.795222
0.5	2	0.75	0.65	0.217391	5/23	0.986301	0.643836	0.796879
0.5	2	0.5	0.5	0.146341	6/41	0.931035	0.678161	0.794601
